# Supplementary material for: PLAID: ultrafast single-sample gene set enrichment scoring
Source: Bioinformatics. 2025 Nov 12;41(12):btaf621. doi: 10.1093/bioinformatics/btaf621 (PMC12694415; doi:10.1093/bioinformatics/btaf621)
Supplement: btaf621_Supplementary_Data [file btaf621_supplementary_data.zip]

Archive with 2 entries (2 files):
- STable1.xls
- Ms-Supplemental-data.pdf
